# Supplementary material for: Influence of Pre-treatment Saliva Microbial Diversity and Composition on Nasopharyngeal Carcinoma Prognosis
Source: Front Cell Infect Microbiol. 2022 Mar 22;12:831409. doi: 10.3389/fcimb.2022.831409 (PMC8981580; doi:10.3389/fcimb.2022.831409)
Supplement: Supplementary file 1 [file DataSheet_1.zip]

Archive with 3 entries (2 files):
- Supplementary_OtherSupportingMaterials/
- Supplementary_OtherSupportingMaterials/Other_Supporting_materials_frontiers_20220313.docx
- Supplementary_OtherSupportingMaterials/Supplementary_frontiers_20220313.docx
